# Supplementary material for: Identification of QTL for Grain Traits and Plant Height Using the Recombinant Inbred Line Population Derived from the Cross of Zhongke 331 × Nongda 399
Source: Int J Mol Sci. 2025 Apr 9;26(8):3526. doi: 10.3390/ijms26083526 (PMC12027352; doi:10.3390/ijms26083526)
Supplement: Supplementary file 1 [file ijms-26-03526-s001.zip]

Archive with 2 entries (2 files):
- ijms-3510237-Supplementary Figures.pdf
- ijms-3510237-Supplementary Tables.xlsx
