# Supplementary material for: Identification of QTL for Grain Traits and Plant Height Using the Recombinant Inbred Line Population Derived from the Cross of Zhongke 331 × Nongda 399
Source: Int J Mol Sci. 2025 Apr 9;26(8):3526. doi: 10.3390/ijms26083526 (PMC12027352; doi:10.3390/ijms26083526)
Supplement: Supplementary file 1 [file ijms-26-03526-s001.zip › ijms-3510237-Supplementary Tables.xlsx]

## Sheet: TableS1
Supplementary Table S1. Correlation coefficients of different traits in various environments
Env.	Year	Location	TGW-GL	TGW-GW	GL-GW	TGW-PH	GW-PH	GL-PH
E1	2020	Hebei	0.4922**	0.6741**	0.2800**	-	-	-
E2	2021	Hebei	0.4615**	0.6963**	0.074	0.4233**	0.4171**	0.0021
E3	2021	Gansu	0.4643**	0.8022**	0.3331**	0.3312**	0.4320**	0.015
E4	2021	Henan	0.2165**	0.7444**	0.1502*	0.5563**	0.4140**	0.0002
E5	2021	Sichuan	0.5824**	0.8092**	0.5141**	0.5845**	0.5051**	0.1022*
E6	2021	Zhejiang	0.6855**	0.9155**	0.5902**	0.5282**	0.4813**	0.2771**
Average	-	-	0.4838**	0.7734**	0.3241**	0.4843**	0.4501**	0.0791
* and ** indicated a significant correlation at P = 0.05 and P = 0.01 levels.

## Sheet: TableS2
Supplementary Table S2. The distribution and density of SNP markers on 21 wheat chromosomes
Chromosomes	No. of markers	No. of unique loi	Length (cM)	cM/markers	cM/locus
1A	229	53	150.607	0.657675	2.84165
2A	465	104	217.498	0.467738	2.09133
3A	205	97	268.047	1.30755	2.76337
4A	188	52	163.679	0.870635	3.14768
5A	210	73	215.187	1.0247	2.94777
6A	92	44	227.982	2.47806	5.1814
7A	264	90	219.291	0.830647	2.43656
1B	75	35	149.007	1.98676	4.25734
2B	250	77	162.653	0.650612	2.11238
3B	537	150	246.514	0.459058	1.64343
4B	193	53	147.833	0.765973	2.7893
5B	169	87	259.63	1.53627	2.98426
6B	143	53	139.741	0.97721	2.63662
7B	141	71	196.217	1.39161	2.76363
1D	41	23	74.7492	1.82315	3.24997
2D	41	29	113.778	2.77507	3.92337
3D	69	41	144.124	2.08875	3.51521
4D	33	27	104.727	3.17354	3.87877
5D	38	30	251.804	6.62642	8.39346
6D	41	26	248.604	6.06352	9.5617
7D	39	30	145.238	3.72406	4.84128
A genome	1653	513	1462.29	0.884628	2.85047
B genome	1508	526	1301.6	0.86313	2.47452
D genome	302	206	1083.02	3.58616	5.25738
Total	3463	1245	3846.91	1.11086	3.08989

## Sheet: TableS3
Supplementary Table S3. Quantitative trait loci (QTL) for thousand-grain weight (TGW), grain length (GL), grain width (GW), and plant height (PH) identified from different environments in the ZK331 × ND399 RIL population.
Trait	QTL	Environment	Position	Left marker	Right marker	LOD	PVE	Add	Left CI	Right CI
TGW	qTGW-1B.1	E5	82	1B_637885015	1B_641922827	3.6494	11.3829	1.8994	8.5	84.5
		E6	85	1B_637885015	1B_641922827	4.4	14.4425	2.976	82.5	85.5
	qTGW-1B.2	E2	101	1B_651567097	1B_658968941	3.8047	12.19	1.58	95.5	14.5
	qTGW-1B.3	E3	124	1B_668029158	1B_670413689	5.8446	16.9335	2.0976	121.5	125.5
	qTGW-2B.1	E3	63	2B_39795004	2B_67981606	4.9056	14.6342	1.8714	57.5	63.5
		E5	64	2B_67981922	2B_68424868	5.0104	11.1954	2.1222	63.5	64.5
	qTGW-2B.2	E1	0	2B_12035501	2B_16897266	3.4942	5.3748	1.1153	0	1.5
	qTGW-2B.3	E1	99	2B_119209641	2B_165499545	4.5652	7.3733	1.3044	89.5	100.5
	qTGW-2B.4	E1	120	2B_468662680	2B_479482625	8.3684	15.3948	-1.8929	119.5	120.5
	qTGW-2B.5	E5	124	2B_535679883	2B_534233479	4.6523	10.2467	-2.0231	123.5	125.5
	qTGW-2B.6	E2	12	2B_18947886	2B_31021296	4.5701	13.2804	2.4407	1.5	22.5
	qTGW-3A.1	E2	250	3A_730807207	3A_741822204	3.3216	8.2798	2.0482	243.5	256.5
	qTGW-3B.1	E3	59	3B_44543422	3B_50191187	3.8129	11.8602	1.7125	57.5	61.5
		E5	57	3B_43599467	3B_44857581	3.1806	10.9892	1.8525	56.5	57.5
	qTGW-3B.2	E4	110	3B_328626362	3B_329143383	2.8245	0.3996	1.589	109.5	111.5
	qTGW-3B.3	E4	189	3B_757269550	3B_759449813	9.5042	17.2944	-9.9349	188.5	189.5
	qTGW-4B.1	E4	55	4B_28739948	4B_32174878	5.9418	18.6455	2.4605	52.5	56.5
		E6	54	4B_28739948	4B_32174878	4.6217	14.4083	3.3357	52.5	56.5
	qTGW-4D.1	E1	40	4D_19090268	4D_48697668	2.6378	8.8231	-1.424	34.5	48.5
		E2	37	4D_13215376	4D_19090268	2.747	7.9286	-1.7342	33.5	37.5
	qTGW-5D.1	E3	63	5D_362312760	5D_408975320	3.0473	9.3552	1.6372	54.5	80.5
	qTGW-6A.1	E1	104	6A_601950760	6A_606971003	4.7148	19.9672	1.4092	100.5	104.5
	qTGW-6A.2	E2	100	6A_595008412	6A_597623440	2.6411	8.513	1.3283	96.5	103.5
GL	qGL-1B.1	E1	82	1B_637885015	1B_641922827	4.8584	14.4693	0.1198	80.5	85.5
		E2	80	1B_564852828	1B_637584804	7.1471	21.1392	0.134	70.5	80.5
		E3	83	1B_637885015	1B_641922827	8.5363	24.2701	0.1457	80.5	85.5
		E4	80	1B_564852828	1B_637584804	5.7492	20.0676	0.1264	62.5	80.5
		E5	83	1B_637885015	1B_641922827	6.8131	19.3946	0.1364	81.5	85.5
	qGL-1B.2	E6	92	1B_643249550	1B_645894918	5.7955	17.6944	0.167	89.5	98.5
	qGL-2B.1	E3	59	2B_39795004	2B_67981606	3.49	8.8877	0.1054	51.5	63.5
		E6	63	2B_39795004	2B_67981606	4.7815	8.6915	0.1454	57.5	63.5
	qGL-2B.2	E2	161	2B_690211230	2B_694440260	2.6678	10.1983	-0.0851	160.5	162
		E5	161	2B_690211230	2B_694440260	3.2205	11.5608	-0.095	160.5	162
	qGL-2D.1	E3	107	2D_531701660	2D_562710587	3.2934	10.9631	0.1098	92.5	113
		E4	104	2D_531701660	2D_562710587	2.9336	10.9642	0.1083	90.5	113
	qGL-3A.1	E2	258	3A_741822204	3A_746542290	3.1098	9.701	0.0955	250.5	264.5
		E3	268	3A_746542290	3A_747278706	3.0429	8.3698	0.0925	266.5	268
		E4	268	3A_746542290	3A_747278706	2.7391	8.7304	0.0948	266.5	268
	qGL-3B.1	E3	45	3B_31983800	3B_34669808	5.2159	15.864	0.1158	43.5	46.5
		E4	44	3B_31983800	3B_34669808	3.2064	9.7133	0.0924	43.5	45.5
	qGL-3B.2	E3	188	3B_757269550	3B_759449813	2.8429	7.7388	0.0801	187.5	189.5
		E6	188	3B_757269550	3B_759449813	19.9183	11.1007	0.3463	187.5	188.5
	qGL-3B.3	E5	47	3B_39439454	3B_41445820	4.7743	16.9315	0.1166	45.5	48.5
	qGL-3B.4	E4	152	3B_636529289	3B_638948689	5.2509	15.8149	0.115	151.5	152.5
	qGL-3B.5	E6	183	3B_739102254	3B_745442718	11.7408	5.7895	-0.2511	181.5	184.5
	qGL-4A.1	E2	50	4A_466204879	4A_468921463	3.0468	11.6564	0.0935	49.5	50.5
		E4	50	4A_466204879	4A_468921463	4.1372	13.3828	0.1104	49.5	50.5
	qGL-4A.2	E3	14	4A_17717049	4A_24753888	3.4106	12.4839	0.0946	12.5	14.5
	qGL-4A.3	E5	37	4A_68844182	4A_91628083	3.0451	12.3299	0.0945	36.5	37.5
	qGL-5B.1	E6	13	5B_13220117	5B_17988908	3.9103	13.0644	0.1407	7.5	15.5
	qGL-6D.1	E4	247	6D_461360687	6D_464020883	2.7929	8.6685	0.0941	242.5	248
	qGL-7A.1	E3	260	7A_607579794	7A_617666459	12.1001	17.2748	0.1238	259.5	260.5
		E6	260	7A_607579794	7A_617666459	8.728	16.2514	0.1658	258.5	260.5
	qGL-7A.2	E6	113	7A_158646599	7A_201229615	4.6123	7.5565	-0.1137	110.5	115.5
	qGL-7A.3	E3	247	7A_520838472	7A_562721501	7.2909	10.2978	-0.0961	243.5	251.5
GW	qGW-1A.1	E2	77	1A_494348278	1A_497996091	3.2388	10.2593	0.0434	73.5	77.5
	qGW-1B.1	E6	95	1B_645894918	1B_651567097	3.2759	10.4206	0.0979	89.5	100.5
	qGW-1B.2	E3	127	1B_670413689	1B_674055226	4.9467	14.2906	0.0777	126.5	128.5
	qGW-2A.1	E1	124	2A_692633239	2A_698910190	3.4631	10.7931	-0.045	122.5	126.5
	qGW-2B.1	E3	64	2B_67981922	2B_68424868	3.9587	11.9817	0.0684	63.5	64.5
	qGW-2D.1	E4	52	2D_391463774	2D_434097970	2.8851	8.6863	0.0582	45.5	55.5
	qGW-3B.1	E5	57	3B_43599467	3B_44857581	3.1618	10.1506	0.0568	56.5	57.5
	qGW-3B.2	E2	187	3B_750131682	3B_752263555	24.5179	16.2314	-0.132	186.5	187.5
	qGW-3D.1	E2	144	3D_538481562	3D_551980404	3.2272	10.0306	0.0444	139.5	144
		E4	142	3D_538481562	3D_551980404	3.7821	11.344	0.062	139.5	144
	qGW-4B.1	E1	55	4B_28739948	4B_32174878	2.7519	8.4505	0.0424	52.5	56.5
		E2	51	4B_24900757	4B_28739948	4.0729	13.6719	0.0546	41.5	55.5
		E3	45	4B_24900757	4B_28739948	4.0717	13.5639	0.0781	40.5	52.5
		E4	47	4B_24900757	4B_28739948	3.5411	11.6313	0.067	40.5	52.5
		E6	47	4B_24900757	4B_28739948	3.6211	12.5853	0.1131	40.5	52.5
	qGW-4D.1	E5	36	4D_13215376	4D_19090268	3.1813	9.4149	-0.0682	27.5	37.5
		E6	45	4D_19090268	4D_48697668	3.0805	9.9808	-0.1296	36.5	52.5
	qGW-5A.1	E2	193	5A_666131444	5A_670002432	3.0245	10.3122	0.0448	192.5	193.5
	qGW-7A.1	E1	343	7A_701630471	7A_724015398	2.7519	10.4991	0.0515	329.5	359.5
	qGW-7A.2	E2	277	7A_647459713	7A_652993423	5.7155	10.003	0.0436	272.5	278.5
	qGW-7D.1	E2	93	7D_143146331	7D_161971652	2.8691	9.9932	0.0417	90.5	95.5
PH	qPH-1A.1	E4	25	1A_6791455	1A_14475390	2.9292	9.1521	4.9549	9.5	32.5
		E5	27	1A_14475390	1A_23131762	2.6523	9.3589	3.1662	15.5	32.5
	qPH-3D.1	E5	143	3D_538481562	3D_551980404	3.1859	9.2928	3.6141	139.5	144
		E6	143	3D_538481562	3D_551980404	5.4078	15.6973	5.0019	37.5	40.5
	qPH-4B.1	E2	53	4B_28739948	4B_32174878	5.672	16.8104	4.7322	38.5	40.5
		E3	53	4B_28739948	4B_32174878	5.8217	17.6024	7.5243	42.5	54.5
		E4	53	4B_28739948	4B_32174878	6.0184	17.2482	4.8491	37.5	40.5
		E5	54	4B_28739948	4B_32174878	9.3786	26.2365	8.3229	44.5	52.5
		E6	53	4B_28739948	4B_32174878	15.8113	21.4849	6.9864	50.5	54.5
	qPH-4D.1	E2	40	4D_19090268	4D_48697668	11.3697	29.9116	-8.0726	36.5	43.5
		E3	37	4D_13215376	4D_19090268	16.4156	40.5089	-9.3105	35.5	37.5
		E4	37	4D_13215376	4D_48697668	13.4086	39.357	-11.5343	37.5	45.5
		E5	39	4D_19090268	4D_48697668	12.2243	34.2871	-7.4901	35.5	42.5
		E6	40	4D_19090268	4D_48697668	10.7897	31.4311	-9.3458	36.5	44.5
	qPH-5A.1	E2	74	5A_532377854	5A_535830656	4.1768	12.7823	3.8832	73.5	74.5
		E4	74	5A_532377854	5A_535830656	5.008	15.1223	5.8812	73.5	74.5
		E5	75	5A_535032560	5A_539540555	4.1032	11.8737	3.903	74.5	75.5
		E6	75	5A_535032560	5A_539540555	4.1743	12.2297	5.0357	74.5	75.5
	qPH-7A.1	E2	331	7A_701630471	7A_724015398	5.1057	6.8237	2.8972	328.5	341.5
		E4	347	7A_701630471	7A_724015398	2.6043	3.9376	3.7447	329.5	361.5
		E6	331	7A_701630471	7A_724015398	3.5154	4.0049	2.8031	328.5	346.5
	qPH-7A.2	E3	312	7A_686135140	7A_690797026	3.8582	3.6234	2.113	307.5	317.5
	qPH-7A.3	E4	268	7A_641076706	7A_644123399	2.5139	2.1252	2.7455	265.5	272.5
	qPH-7B.1	E5	37	7B_17828908	7B_19684996	3.0538	10.1844	-3.3364	28.5	38.5

## Sheet: TableS4
Table S4 Gene annotation with in qTGW/GW/PH-4B.1 the genomic interval in CS v1.0
Start of physical location (bp)	End of physical location (bp)	Gene	Annotation function
28949359	28960436	TraesCS4B02G042300	Oxysterol-binding protein-related protein 1C
29264104	29270952	TraesCS4B02G042400	Phosphatidylinositol 4-phosphate 5-kinase 1
29673021	29674968	TraesCS4B02G042500	Protein FAF-like, chloroplastic
29709858	29715180	TraesCS4B02G042600	RuvB-like protein 1
30362276	30363341	TraesCS4B02G042700	Transcription factor TB1
30498970	30504757	TraesCS4B02G042800	Werner Syndrome-like exonuclease
30724598	30734116	TraesCS4B02G042900	Transmembrane fragile-X-F-associated protein
30837197	30841240	TraesCS4B02G043000	Drug/metabolite transporter
30861267	30863723	TraesCS4B02G043100	DELLA protein RHT-1
31517657	31529129	TraesCS4B02G043200	Outer envelope protein 64, chloroplastic
31682061	31683636	TraesCS4B02G043300	Phospholipase A2 homolog 3
31706948	31710079	TraesCS4B02G043400	Phytanoyl-CoA dioxygenase 1
31711692	31713203	TraesCS4B02G043500	F-box family protein
31844213	31849166	TraesCS4B02G043600	3-oxo-5-alpha-steroid 4-dehydrogenase
31849100	31850336	TraesCS4B02G043700	Peptidyl-prolyl cis-trans isomerase FKBP17-2, chloroplastic
31866071	31872243	TraesCS4B02G043800	Cinnamate 4-hydroxylase
31874861	31877696	TraesCS4B02G043900	DEAD-box ATP-dependent RNA helicase 21
31883204	31887939	TraesCS4B02G044000	Myosin-binding protein 2
31971218	31973463	TraesCS4B02G044100	Probable transcription factor At5g28040
32167434	32172364	TraesCS4B02G044200	Zinc finger protein VAR3, chloroplastic
32172524	32173960	TraesCS4B02G044300	Microsomal glutathione S-transferase 3

## Sheet: TableS5
Table S5 Gene annotation with in qTGW/GW/PH-4D.1 the genomic interval in CS v1.0
Start of physical location (bp)	End of physical location (bp)	Gene	Annotation function
13216486	13221507	TraesCS4D02G029800	Hydroxyproline O-galactosyltransferase GALT5
13243047	13247510	TraesCS4D02G029900	DUF538 family protein, putative (Protein of unknown function, DUF538)
13252762	13253290	TraesCS4D02G030000	DUF538 family protein, putative (Protein of unknown function, DUF538)
13356156	13362735	TraesCS4D02G030100	glycine-rich protein
13556158	13560697	TraesCS4D02G030200	Protein ENHANCED DISEASE RESISTANCE 2
13744320	13748912	TraesCS4D02G030300	Thiosulfate sulfurtransferase/rhodanese-like domain-containing protein 2
13838976	13840597	TraesCS4D02G030400	Protein DETOXIFICATION
13928451	13933386	TraesCS4D02G030500	Protein DETOXIFICATION
14433724	14434399	TraesCS4D02G030600	Oxalate oxidase GF-2.8
14459061	14459736	TraesCS4D02G030700	Oxalate oxidase 2
14514651	14515326	TraesCS4D02G030800	Oxalate oxidase 2
14560424	14562393	TraesCS4D02G030900	Indole-3-acetate beta-glucosyltransferase
14578673	14582927	TraesCS4D02G031100	PsbP-like protein 1, chloroplastic
14608228	14611486	TraesCS4D02G031200	tRNA (Ile)-lysidine synthase
14663100	14664286	TraesCS4D02G031300	tRNA (Ile)-lysidine synthase
14667414	14669484	TraesCS4D02G031400	transmembrane protein, putative (Protein of unknown function, DUF538)
14830056	14832001	TraesCS4D02G031500	Indole-3-acetate beta-glucosyltransferase
14842843	14843518	TraesCS4D02G031600	Oxalate oxidase GF-2.8
14847165	14847837	TraesCS4D02G031700	Oxalate oxidase GF-2.8
14851338	14852013	TraesCS4D02G031800	Oxalate oxidase GF-2.8
14857917	14858592	TraesCS4D02G031900	Oxalate oxidase GF-2.8
14862809	14863484	TraesCS4D02G032000	Oxalate oxidase GF-2.8
14909387	14910060	TraesCS4D02G032100	Oxalate oxidase GF-2.8
14914627	14915302	TraesCS4D02G032200	Oxalate oxidase GF-2.8
14924584	14929129	TraesCS4D02G032300	Ankyrin repeat domain protein
14935591	14935849	TraesCS4D02G032400	Cyst nematode resistance protein-like
14936266	14936936	TraesCS4D02G032500	Germin-like protein 1-1
14976274	14979719	TraesCS4D02G032600	Nucleobase-ascorbate transporter LPE1
14979522	14981724	TraesCS4D02G032700	calpain-type cysteine protease family
14984248	14987024	TraesCS4D02G032800	30S ribosomal protein S21
14991257	14997842	TraesCS4D02G032900	Lysine--tRNA ligase
15147663	15158776	TraesCS4D02G033000	Ankyrin-repeat protein
15243756	15244774	TraesCS4D02G033100	Receptor protein kinase TMK1
15325658	15327480	TraesCS4D02G033200	Premnaspirodiene oxygenase
15348968	15353334	TraesCS4D02G033300	Myelin-associated oligodendrocyte basic protein isoform 1
15353612	15356420	TraesCS4D02G033400	Proteasome subunit beta type-2
15356867	15367126	TraesCS4D02G033500	Chloride channel protein CLC-d
15368939	15372042	TraesCS4D02G033600	Late embryogenesis abundant hydroxyproline-rich glycoprotein
15424017	15426948	TraesCS4D02G033700	Nuclear transcription factor Y subunit A-1
15449201	15451152	TraesCS4D02G033800	Probable cytokinin riboside 5'-monophosphate phosphoribohydrolase LOG4
15517047	15518178	TraesCS4D02G033900	Zinc finger family protein
15518459	15523943	TraesCS4D02G034000	Putative ABC1 protein At2g40090
15551552	15558003	TraesCS4D02G034100	polyketide cyclase/dehydrase/lipid transport superfamily protein
15593457	15599409	TraesCS4D02G034200	Protein yippee-like
15710694	15712947	TraesCS4D02G034300	Zinc finger CCCH domain-containing protein 24
15715746	15719187	TraesCS4D02G034400	Alkaline ceramidase
15768428	15772165	TraesCS4D02G034500	Denticleless protein homolog
15781151	15786988	TraesCS4D02G034600	Pescadillo homolog
15787866	15790386	TraesCS4D02G034700	Adenylosuccinate synthetase 2, chloroplastic
15795307	15797831	TraesCS4D02G034800	Adenylosuccinate synthetase 2, chloroplastic
15799650	15802223	TraesCS4D02G034900	N-terminal acetyltransferase B complex catalytic subunit NAA20
15856326	15858530	TraesCS4D02G035000	Multicopper oxidase LPR1 homolog 1
15871105	15877068	TraesCS4D02G035100	Probable linoleate 9S-lipoxygenase 4
15911930	15916180	TraesCS4D02G035200	Linoleate 9S-lipoxygenase 1
15927015	15929136	TraesCS4D02G035300	F-box protein At1g55000
15962172	15963076	TraesCS4D02G035400	RING/U-box superfamily protein
15963889	15967257	TraesCS4D02G035500	Pentatricopeptide repeat-containing protein At2g13600
16006789	16009391	TraesCS4D02G035600	spindle pole body-associated protein
16016530	16019492	TraesCS4D02G035700	Uncharacterized protein C24B11.05
16020854	16022009	TraesCS4D02G035800	Pre-mRNA-splicing factor 18
16052839	16063288	TraesCS4D02G035900	Importin-5
16098176	16105037	TraesCS4D02G036000	Protein ETHYLENE-INSENSITIVE 2
16146440	16147710	TraesCS4D02G036100	Elongation of fatty acids protein 3-like
16150351	16153313	TraesCS4D02G036200	RING finger protein
16154025	16154899	TraesCS4D02G036300	DUF1764 domain-containing protein
16231199	16235987	TraesCS4D02G036400	Probable ethylene response sensor 1
16244816	16251468	TraesCS4D02G036500	Phosphatidylinositol 4-phosphate 5-kinase 1
16252284	16253234	TraesCS4D02G036600	Senescence-specific cysteine protease SAG39
16256839	16261317	TraesCS4D02G036700	Senescence-specific cysteine protease SAG39
16260206	16260653	TraesCS4D02G036800	Senescence-specific cysteine protease SAG39
16264531	16265637	TraesCS4D02G036900	Senescence-specific cysteine protease SAG39
16301262	16302368	TraesCS4D02G037000	Senescence-specific cysteine protease SAG39
16305620	16306726	TraesCS4D02G037100	Senescence-specific cysteine protease SAG39
16326501	16327607	TraesCS4D02G037200	Senescence-specific cysteine protease SAG39
16331014	16332120	TraesCS4D02G037300	Senescence-specific cysteine protease SAG39
16334771	16335870	TraesCS4D02G037400	Senescence-specific cysteine protease SAG39
16345903	16347009	TraesCS4D02G037500	Senescence-specific cysteine protease SAG39
16353366	16353819	TraesCS4D02G037600	Senescence-specific cysteine protease SAG39
16355470	16361346	TraesCS4D02G037700	Protein-protein interaction regulator
16365104	16367240	TraesCS4D02G037800	Putative UDP-rhamnose:rhamnosyltransferase 1
16368243	16370110	TraesCS4D02G037900	UDP-glycosyltransferase 91C1
16427040	16427646	TraesCS4D02G038000	beta-amylase 2
16447198	16449343	TraesCS4D02G038100	Receptor-like protein 2
16533506	16539743	TraesCS4D02G038200	Probable sugar phosphate/phosphate translocator At3g17430
16542515	16544822	TraesCS4D02G038300	Eukaryotic peptide chain release factor subunit 1-3
16584269	16585255	TraesCS4D02G038400	sensitive to freezing 6
16585261	16589394	TraesCS4D02G038500	Beta-glucosidase 7
16606852	16610842	TraesCS4D02G038600	Beta-glucosidase 8
16642894	16644823	TraesCS4D02G038700	Zinc finger protein 593 homolog
16650028	16654353	TraesCS4D02G038800	Protein OPAQUE10
16655045	16661666	TraesCS4D02G038900	Mitogen-activated protein kinase kinase kinase 1
16797472	16799127	TraesCS4D02G039100	30S ribosomal protein S13, chloroplastic
16799418	16802059	TraesCS4D02G039200	Probable plastid-lipid-associated protein 4, chloroplastic
16806719	16813460	TraesCS4D02G039300	Histone-lysine N-methyltransferase ASHR1
16813631	16819953	TraesCS4D02G039400	Serine/threonine-protein kinase MPS1
16914928	16924027	TraesCS4D02G039500	Oxysterol-binding protein-related protein 1C
16924743	16925549	TraesCS4D02G039600	60 kDa chaperonin 1
17248833	17253240	TraesCS4D02G039700	Phosphatidylinositol 4-phosphate 5-kinase 1
17491330	17492608	TraesCS4D02G039800	F-box protein
17765375	17767333	TraesCS4D02G039900	Protein FAF-like, chloroplastic
17859800	17865189	TraesCS4D02G040000	RuvB-like protein 1
18463837	18472387	TraesCS4D02G040100	Transcription factor TB1
18688930	18698103	TraesCS4D02G040200	Transmembrane fragile-X-F-associated protein
18723884	18726825	TraesCS4D02G040300	Drug/metabolite transporter
18781061	18782933	TraesCS4D02G040400	DELLA protein RHT-1
